# Supplementary material for: Perceptions and use of traditional African medicine in Lubumbashi, Haut-Katanga province (DR Congo): A cross-sectional study
Source: PLoS One. 2022 Oct 18;17(10):e0276325. doi: 10.1371/journal.pone.0276325 (PMC9578634; doi:10.1371/journal.pone.0276325)
Supplement: S1 Table — (XLSX) [file pone.0276325.s005.xlsx]

## Sheet: Feuil1
ALL INFORMANTS (INTERVIEWEES)			AFRICAN TRADITIONAL MEDICINE USERS			AFRICAN TRADITIONAL MEDICINE NON-USERS
Definitions of the Traditional African Medicine	Absolute frequencies		Definitions of the Traditional African Medicine	Absolute frequencies		Definitions of the Traditional African Medicine	Absolute frequencies
Herbal medicine	3241		Herbal medicine	2764		Herbal medicine	477
No definition	298		Ancestor's medicine	245		No definition	214
Ancestor's medicine	295		No definition	84		Ancestor's medicine	50
Medicine based on tradition	103		Medicine based on tradition	66		Medicine based on tradition	37
Treatment with natural products	46		Indigenous medicine	40		Fetishers's medicine	16
Fetishers's medicine	43		Treatment with natural products	35		Witches's medicine	16
Indigenous medicine	42		Fetishers's medicine	27		Magicians's medicine	12
Magicians's medicine	21		No specific medicine	18		Treatment with natural products	11
Witches's medicine	21		Black's medicine	11		Medicine practiced in the village	7
No specific medicine	18		Healers's medicine	11		Seers's medicine	6
Healers's medicine	13		Magicians's medicine	9		Charlatants's medicine	4
Medicine practiced in the village	12		Effective medicine	8		Old medicine	4
Old medicine	12		Old medicine	8		Medicine that does not respect doses	3
Seers's medicine	12		Fast medicine	6		Treatment with no pharmaceutical products	3
Black's medicine	11		Seers's medicine	6		Effective medicine	2
Effective medicine	10		Medicine practiced in the village	5		Healers's medicine	2
Fast medicine	7		Witches's medicine	5		Indigenous medicine	2
Medicine based on belief	5		Medicine of incantations	4		Medicine based on belief	2
Medicine of incantations	5		Empirical medicine	3		Medicine that cures incurable diseases in the hospital	2
Medicine that cures incurable diseases in the hospital	5		Herited medicine in the family	3		Medicine that heals by invoking spirits	2
Charlatants's medicine	4		Medicine based on belief	3		Empirical medicine	1
Empirical medicine	4		Medicine that cures incurable diseases in the hospital	3		Fast medicine	1
Medicine that does not respect doses	4		Africans's medicine	2		Foux's medicine	1
Treatment with no pharmaceutical products	4		Medicine prevents diseases	2		Medicine of incantations	1
Herited medicine in the family	3		Medicine that does not use the laboratory	2		Medicine of the remote area	1
Treatment not given at the hospital	3		No compliant medicine	2		Medicine of those who have not studied	1
Africans's medicine	2		Opposed of the conventional medicine	2		Medicine with ceremonies and sacrifices	1
Medicine of the remote area	2		Treatment not given at the hospital	2		Medicine without intellectual foundation	1
Medicine of those who have not studied	2		Bizzare medicine	1		Science that deals with human lives	1
Medicine prevents diseases	2		Black's chemistry	1		Treatment not given at the hospital	1
Medicine that does not use the laboratory	2		Black's magic	1		Total	882
Medicine that heals by invoking spirits	2		Dangerous medicine	1
No compliant medicine	2		Housing	1
Opposed of the conventional medicine	2		Medicine good for the population	1
Bizzare medicine	1		Medicine of rites	1
Black's chemistry	1		Medicine of the poor	1
Black's magic	1		Medicine of the remote area	1
Dangerous medicine	1		Medicine of those who have not studied	1
Foux's medicine	1		Medicine that does not respect doses	1
Housing	1		Medicine that heals all diseases	1
Medicine good for the population	1		Medicine that heals in a traditional way	1
Medicine of rites	1		Medicine that treats chronic diseases	1
Medicine of the poor	1		No experimented medicine	1
Medicine that heals all diseases	1		Sum of knowledge to keep the man healthy	1
Medicine that heals in a traditional way	1		The origin of modern medicine	1
Medicine that treats chronic diseases	1		Treatment after conventional medicine	1
Medicine with ceremonies and sacrifices	1		Treatment with no pharmaceutical products	1
Medicine without intellectual foundation	1		Very strict medicine	1
No experimented medicine	1		Total	3396
Science that deals with human lives	1
Sum of knowledge to keep the man healthy	1
The origin of modern medicine	1
Treatment after conventional medicine	1
Very strict medicine	1
Total	4278
