# Supplementary material for: Perceptions and use of traditional African medicine in Lubumbashi, Haut-Katanga province (DR Congo): A cross-sectional study
Source: PLoS One. 2022 Oct 18;17(10):e0276325. doi: 10.1371/journal.pone.0276325 (PMC9578634; doi:10.1371/journal.pone.0276325)
Supplement: S2 Table — (XLSX) [file pone.0276325.s006.xlsx]

## Sheet: Categories of diseases
Categorie des maladies	Abbreviation	Traitment cost (USD)
Blood disorders	BLD	1.25
Inflammatory diseases	IFLD	1.25
Vein-lymphatic disorders	VLD	25
Erectile disorders	ERD	1.875
Vein-lymphatic disorders	VLD	1.5625
Local diseases	LOD	1.5625
Local diseases	LOD	2.1875
Ocular disease	OCD	9.375
Erectile disorders	ERD	1.875
Oral disorders	ORD	0.625
Gyneco-obstetric disorders	GOD	6.25
Gyneco-obstetric disorders	GOD	15.625
Erectile disorders	ERD	15.625
Urological disorders	URD	31.25
Vein-lymphatic disorders	VLD	2.5
Erectile disorders	ERD	20
Gyneco-obstetric disorders	GOD	7.8125
Gyneco-obstetric disorders	GOD	100
Gyneco-obstetric disorders	GOD	50
Gyneco-obstetric disorders	GOD	5.625
Dermatological disorders	DRD	5
Locomotor disorders	LCD	20
Vein-lymphatic disorders	VLD	20
Locomotor disorders	LCD	5
Gastrointestinal disorders	GID	1.25
Metabolic disorders	MBD	3.125
Parasitic diseases	PRD	3.125
ENT diseases	END	0.9375
Ocular disease	OCD	18.75
Vein-lymphatic disorders	VLD	0.9375
Oral disorders	ORD	0.3125
Gastrointestinal disorders	GID	2.8125
Gyneco-obstetric disorders	GOD	4.6875
Ocular disease	OCD	1.25
Ocular disease	OCD	3.125
Gyneco-obstetric disorders	GOD	18.75
Gastrointestinal disorders	GID	3.125
Neurological disorders	NRD	0.625
Traumatic diseases	TRD	3.125
Erectile disorders	ERD	180
Erectile disorders	ERD	31.25
Infectious diseases	INFD	6.25
Oral disorders	ORD	3.125
Nonspecific syptoms	NSS	6.25
Nonspecific syptoms	NSS	8.4375
Infectious diseases	INFD	1.875
Traumatic diseases	TRD	6.25
ENT diseases	END	0.3125
Oral disorders	ORD	1.25
Infectious diseases	INFD	1.875
Nonspecific syptoms	NSS	10
Traumatic diseases	TRD	18.75
Erectile disorders	ERD	6.25
Traumatic diseases	TRD	1.5625
Gastrointestinal disorders	GID	3.125
Locomotor disorders	LCD	6.25
Infectious diseases	INFD	0.9375
Traumatic diseases	TRD	31.25
Local diseases	LOD	15.625
Locomotor disorders	LCD	31.25
Erectile disorders	ERD	4.0625
Inflammatory diseases	IFLD	9.375
Metabolic disorders	MBD	5
Vein-lymphatic disorders	VLD	3.125
Gastrointestinal disorders	GID	9.375
Erectile disorders	ERD	1.5625
Liver problems	LVD	15.625
Locomotor disorders	LCD	0.3125
Blood disorders	BLD	0.9375
Gyneco-obstetric disorders	GOD	6.25
Gastrointestinal disorders	GID	1.25
Metabolic disorders	MBD	6.25
Erectile disorders	ERD	1.5625
Neurological disorders	NRD	43.75
Neurological disorders	NRD	35
Gastrointestinal disorders	GID	3.125
Dermatological disorders	DRD	2.1875
Cardiovascular disorders	CVD	3.125
ENT diseases	END	15.625
Renal disorders	RND	21.875
Gyneco-obstetric disorders	GOD	12.5
Oral disorders	ORD	3.125
Vein-lymphatic disorders	VLD	6.25
Infectious diseases	INFD	6.25
Traumatic diseases	TRD	3.75
Parasitic diseases	PRD	4.6875
Oral disorders	ORD	3.125
Gyneco-obstetric disorders	GOD	6.25
Gastrointestinal disorders	GID	0.3125
Parasitic diseases	PRD	3.125
Infectious diseases	INFD	2.03125
Liver problems	LVD	3.125
Local diseases	LOD	15.625
Oral disorders	ORD	2.1875
Oncological disorders	OND	31.25
Erectile disorders	ERD	3.125
Vein-lymphatic disorders	VLD	3.4375
Locomotor disorders	LCD	6.25
Inflammatory diseases	IFLD	16.875
Erectile disorders	ERD	4.6875
ENT diseases	END	3.125
Dermatological disorders	DRD	5.625
Cardiovascular disorders	CVD	9.375
Erectile disorders	ERD	1.5625
Infectious diseases	INFD	3.125
Parasitic diseases	PRD	9.375
Inflammatory diseases	IFLD	12.5
Metabolic disorders	MBD	21.875
Respiratory disorders	RSD	1.5625
Infectious diseases	INFD	0.9375
Neurological disorders	NRD	2.1875
Infectious diseases	INFD	3.75
Vein-lymphatic disorders	VLD	4.6875
Oral disorders	ORD	6.25
Liver problems	LVD	9.375
Blood disorders	BLD	20
Vein-lymphatic disorders	VLD	7.5
Metabolic disorders	MBD	1.5625
Erectile disorders	ERD	2.1875
Respiratory disorders	RSD	12.5
Gastrointestinal disorders	GID	21.875
Vein-lymphatic disorders	VLD	0.9375
Ocular disease	OCD	17.1875
Liver problems	LVD	1.5625
Vein-lymphatic disorders	VLD	3.125
Oral disorders	ORD	1.875
ENT diseases	END	2.5
Inflammatory diseases	IFLD	1.25
Infectious diseases	INFD	0.625
Vein-lymphatic disorders	VLD	10
Dermatological disorders	DRD	2.25
Metabolic disorders	MBD	15.625
Vein-lymphatic disorders	VLD	15
Parasitic diseases	PRD	2.1875
Vein-lymphatic disorders	VLD	4.375
Gyneco-obstetric disorders	GOD	4.6875
Erectile disorders	ERD	15.625
Erectile disorders	ERD	12.5
Urological disorders	URD	12.5
Blood disorders	BLD	2.1875
Vein-lymphatic disorders	VLD	0.4375
Neurological disorders	NRD	10
Gastrointestinal disorders	GID	1.875
Infectious diseases	INFD	10
Vein-lymphatic disorders	VLD	0.625
ENT diseases	END	1.75
Vein-lymphatic disorders	VLD	1.5625
Nonspecific syptoms	NSS	7.5
Metabolic disorders	MBD	15.625
Vein-lymphatic disorders	VLD	18.75
Parasitic diseases	PRD	6.25
Gyneco-obstetric disorders	GOD	4.375
Gyneco-obstetric disorders	GOD	12.5
Vein-lymphatic disorders	VLD	3.125
Vein-lymphatic disorders	VLD	3.125
Vein-lymphatic disorders	VLD	3.125
Liver problems	LVD	10
Erectile disorders	ERD	3.125
Urological disorders	URD	10
Cardiovascular disorders	CVD	2.8125
Gyneco-obstetric disorders	GOD	6.25
Local diseases	LOD	1.25
Nonspecific syptoms	NSS	10
Traumatic diseases	TRD	6.25
Inflammatory diseases	IFLD	1.5625
Vein-lymphatic disorders	VLD	4.375
Local diseases	LOD	2.8125
Locomotor disorders	LCD	0.9375
Oncological disorders	OND	0.9375
Oral disorders	ORD	10.625
Infectious diseases	INFD	1.875
Nonspecific syptoms	NSS	7.8125
Infectious diseases	INFD	2.5
Vein-lymphatic disorders	VLD	2.1875
Nonspecific syptoms	NSS	10
Respiratory disorders	RSD	0.625
Respiratory disorders	RSD	0.4375
Infectious diseases	INFD	0.78125
Liver problems	LVD	15.625
Infectious diseases	INFD	1.875
Parasitic diseases	PRD	0.9375
Vein-lymphatic disorders	VLD	9.375
Gyneco-obstetric disorders	GOD	31.25
Metabolic disorders	MBD	21.875
Infectious diseases	INFD	6.25
Erectile disorders	ERD	12.5
Vein-lymphatic disorders	VLD	6.25
Traumatic diseases	TRD	6.25
Vein-lymphatic disorders	VLD	6.25
Traumatic diseases	TRD	10.625
Vein-lymphatic disorders	VLD	9.375
Traumatic diseases	TRD	21.875
Locomotor disorders	LCD	6.25
Inflammatory diseases	IFLD	16.875
Erectile disorders	ERD	4.6875
ENT diseases	END	3.125
Dermatological disorders	DRD	5.625
Cardiovascular disorders	CVD	0.9375
Erectile disorders	ERD	1.5625
Infectious diseases	INFD	3.125
Erectile disorders	ERD	6.25
Gyneco-obstetric disorders	GOD	31.25
Oral disorders	ORD	7.8125
Gyneco-obstetric disorders	GOD	3.125
Erectile disorders	ERD	3.125
Infectious diseases	INFD	0.625
Vein-lymphatic disorders	VLD	21.875
Gastrointestinal disorders	GID	1.5625
Metabolic disorders	MBD	23.4375
Renal disorders	RND	21.875
Oral disorders	ORD	3.125
Gastrointestinal disorders	GID	9.375
Vein-lymphatic disorders	VLD	0.9375
Traumatic diseases	TRD	28.125
Inflammatory diseases	IFLD	9.375
ENT diseases	END	6.25
Metabolic disorders	MBD	9.375
Gyneco-obstetric disorders	GOD	31.25
Inflammatory diseases	IFLD	12.5
Vein-lymphatic disorders	VLD	15.625
Infectious diseases	INFD	11.5625
Erectile disorders	ERD	18.75
Vein-lymphatic disorders	VLD	3.125
Cardiovascular disorders	CVD	200
Gastrointestinal disorders	GID	23.75
Local diseases	LOD	3.75
Local diseases	LOD	0.625
Urological disorders	URD	10
Vein-lymphatic disorders	VLD	7.8125
ENT diseases	END	0.375
Traumatic diseases	TRD	3.125
Infectious diseases	INFD	3.5
Gastrointestinal disorders	GID	11.25
Gastrointestinal disorders	GID	0.3125
Infectious diseases	INFD	3.125
Metabolic disorders	MBD	9.375
Vein-lymphatic disorders	VLD	4.375
Infectious diseases	INFD	6.25
Infectious diseases	INFD	12.5
Infectious diseases	INFD	3.125
Nonspecific syptoms	NSS	1.875
Gastrointestinal disorders	GID	3.125
Blood disorders	BLD	3.125
Gastrointestinal disorders	GID	1.5625
Inflammatory diseases	IFLD	3.125
Gastrointestinal disorders	GID	1.25
Infectious diseases	INFD	1.875
Local diseases	LOD	0.3125
Oral disorders	ORD	0.5
Urological disorders	URD	11.25
Gastrointestinal disorders	GID	0.5
Vein-lymphatic disorders	VLD	1.5625
Local diseases	LOD	1.875
Respiratory disorders	RSD	1.5625
Local diseases	LOD	11.25
Nonspecific syptoms	NSS	25
Erectile disorders	ERD	125
Locomotor disorders	LCD	20
Metabolic disorders	MBD	30
Oral disorders	ORD	9.375
Traumatic diseases	TRD	200
Metabolic disorders	MBD	5
Traumatic diseases	TRD	78.125
Parasitic diseases	PRD	12.5
Urological disorders	URD	62.5
Urological disorders	URD	15.625
Erectile disorders	ERD	31.25
Traumatic diseases	TRD	31.25
Traumatic diseases	TRD	250
Vein-lymphatic disorders	VLD	250
Metabolic disorders	MBD	150
Traumatic diseases	TRD	125
Traumatic diseases	TRD	4.375
Urological disorders	URD	62.5
Infectious diseases	INFD	5
Traumatic diseases	TRD	80
Oral disorders	ORD	0.5
Oral disorders	ORD	0.0625
Traumatic diseases	TRD	300
Traumatic diseases	TRD	200
Traumatic diseases	TRD	125
Neurological disorders	NRD	18.75
Erectile disorders	ERD	156.25
Metabolic disorders	MBD	250
Vein-lymphatic disorders	VLD	80
Neuromuscular disorders	NMD	10
Respiratory disorders	RSD	11.25
Traumatic diseases	TRD	150
Erectile disorders	ERD	30
Traumatic diseases	TRD	200
Metabolic disorders	MBD	156.25
Respiratory disorders	RSD	11.25
Respiratory disorders	RSD	11.25
Parasitic diseases	PRD	11.25
Respiratory disorders	RSD	11.25
Respiratory disorders	RSD	11.25
Respiratory disorders	RSD	11.25
Respiratory disorders	RSD	11.25
Respiratory disorders	RSD	11.25
Respiratory disorders	RSD	11.25
Respiratory disorders	RSD	11.25
Respiratory disorders	RSD	11.25
Respiratory disorders	RSD	11.25
Respiratory disorders	RSD	11.25
Respiratory disorders	RSD	11.25
Vein-lymphatic disorders	VLD	9.375
Local diseases	LOD	43.75
Local diseases	LOD	6.25
Traumatic diseases	TRD	0.09375
Erectile disorders	ERD	4.375
Traumatic diseases	TRD	200
Metabolic disorders	MBD	1.5625
Vein-lymphatic disorders	VLD	5
Traumatic diseases	TRD	300
Gastrointestinal disorders	GID	9.375
Blood disorders	BLD	3.125
Traumatic diseases	TRD	28.75
Infectious diseases	INFD	3.125
Gastrointestinal disorders	GID	1.25
Urological disorders	URD	1.5625
Erectile disorders	ERD	3.125
Vein-lymphatic disorders	VLD	1.875
Traumatic diseases	TRD	50
Traumatic diseases	TRD	150
Gastrointestinal disorders	GID	0.9375
Oral disorders	ORD	0.9375
Infectious diseases	INFD	1.25
Parasitic diseases	PRD	0.9375
Traumatic diseases	TRD	200
Traumatic diseases	TRD	250
Infectious diseases	INFD	0.9375
Gastrointestinal disorders	GID	6.25
Eating disorders	EAD	0.3125
Infectious diseases	INFD	0.9375
Traumatic diseases	TRD	200
Traumatic diseases	TRD	125
Gastrointestinal disorders	GID	6.25
Gastrointestinal disorders	GID	0.875
Urological disorders	URD	1.25
Infectious diseases	INFD	1.875
Parasitic diseases	PRD	0.625
Infectious diseases	INFD	3.4375
Oral disorders	ORD	0.625
Local diseases	LOD	93.75
Oral disorders	ORD	9.375
Vein-lymphatic disorders	VLD	31.25
Local diseases	LOD	21.875
Vein-lymphatic disorders	VLD	9.375
Oral disorders	ORD	0.03125
Traumatic diseases	TRD	250
Oral disorders	ORD	12.5
Vein-lymphatic disorders	VLD	7.5
Local diseases	LOD	1.875
Neurological disorders	NRD	21.875
Oral disorders	ORD	0.625
Gastrointestinal disorders	GID	0.3125
Infectious diseases	INFD	1.25
ENT diseases	END	0.625
Respiratory disorders	RSD	1.5625
Vein-lymphatic disorders	VLD	10
Vein-lymphatic disorders	VLD	1.25
Local diseases	LOD	0.3125
Erectile disorders	ERD	80
Urological disorders	URD	0.625
Infectious diseases	INFD	12.5
Urological disorders	URD	3.125
Parasitic diseases	PRD	0.3125
Nonspecific syptoms	NSS	0.625
Erectile disorders	ERD	3.75
Nonspecific syptoms	NSS	1.875
Nonspecific syptoms	NSS	4.0625
Gastrointestinal disorders	GID	2.8125
Vein-lymphatic disorders	VLD	4.375
Gastrointestinal disorders	GID	3.75
Gastrointestinal disorders	GID	4.375
Vein-lymphatic disorders	VLD	3.75
Nonspecific syptoms	NSS	15.625
Vein-lymphatic disorders	VLD	3.75
Vein-lymphatic disorders	VLD	3.75
Oral disorders	ORD	9.375
Gastrointestinal disorders	GID	3.75
Traumatic diseases	TRD	4.375
Oral disorders	ORD	1.5625
Gastrointestinal disorders	GID	3.75
Gastrointestinal disorders	GID	3.75
Nonspecific syptoms	NSS	3.125
Vein-lymphatic disorders	VLD	4.375
Infectious diseases	INFD	4.375
Nonspecific syptoms	NSS	0.9375
Nonspecific syptoms	NSS	1.875
Gastrointestinal disorders	GID	12.5
Nonspecific syptoms	NSS	3.125
Gyneco-obstetric disorders	GOD	18.75
Gastrointestinal disorders	GID	1.875
Parasitic diseases	PRD	2.1875
Locomotor disorders	LCD	3.75
Gastrointestinal disorders	GID	2.1875
Vein-lymphatic disorders	VLD	9.375
Liver problems	LVD	0.9375
Nonspecific syptoms	NSS	3.125
Infectious diseases	INFD	1.875
Inflammatory diseases	IFLD	2.1875
Ocular disease	OCD	4.0625
Nonspecific syptoms	NSS	0.625
Gastrointestinal disorders	GID	3.75
Erectile disorders	ERD	33.125
Nonspecific syptoms	NSS	81.25
Metabolic disorders	MBD	2.1875
Metabolic disorders	MBD	2.125
Nonspecific syptoms	NSS	9.375
Nonspecific syptoms	NSS	43.75
Gastrointestinal disorders	GID	1.875
Vein-lymphatic disorders	VLD	6.25
Nonspecific syptoms	NSS	6.25
Neurological disorders	NRD	37.5
Nonspecific syptoms	NSS	43.75
Gastrointestinal disorders	GID	1.25
Infectious diseases	INFD	3.75
Infectious diseases	INFD	3.75
Gastrointestinal disorders	GID	3.125
Erectile disorders	ERD	4.6875
Nonspecific syptoms	NSS	15.625
Nonspecific syptoms	NSS	18.75
Oral disorders	ORD	3.75
Infectious diseases	INFD	3.75
Gastrointestinal disorders	GID	3.75
Erectile disorders	ERD	2.5
Oral disorders	ORD	4.6875
Liver problems	LVD	5.9375
Gastrointestinal disorders	GID	8.125
Vein-lymphatic disorders	VLD	3.75
Gastrointestinal disorders	GID	5.625
Vein-lymphatic disorders	VLD	4.375
Vein-lymphatic disorders	VLD	3.125
Locomotor disorders	LCD	3.125
Gastrointestinal disorders	GID	0.625
Blood disorders	BLD	3.125
Eating disorders	EAD	0.625
Urological disorders	URD	1.5625
Nonspecific syptoms	NSS	3.75
Nonspecific syptoms	NSS	5.625
Gastrointestinal disorders	GID	3.125
Nonspecific syptoms	NSS	3.75
Nonspecific syptoms	NSS	3.75
Gastrointestinal disorders	GID	3.75
Gastrointestinal disorders	GID	6.25
Gastrointestinal disorders	GID	4.375
Nonspecific syptoms	NSS	3.4375
Gastrointestinal disorders	GID	7.5
Vein-lymphatic disorders	VLD	2.1875
Oral disorders	ORD	3.75
Nonspecific syptoms	NSS	2.5
Vein-lymphatic disorders	VLD	6.25
Gyneco-obstetric disorders	GOD	6.25
Gastrointestinal disorders	GID	5
Nonspecific syptoms	NSS	6.25
Nonspecific syptoms	NSS	2.5
Vein-lymphatic disorders	VLD	3.4375
Gastrointestinal disorders	GID	3.75
Nonspecific syptoms	NSS	5
Nonspecific syptoms	NSS	3.75
Nonspecific syptoms	NSS	5.625
Nonspecific syptoms	NSS	6.875
Nonspecific syptoms	NSS	3.75
Nonspecific syptoms	NSS	1.875
Gastrointestinal disorders	GID	0.3125
Nonspecific syptoms	NSS	5.625
Vein-lymphatic disorders	VLD	6.25
Erectile disorders	ERD	3.125
Metabolic disorders	MBD	56.25
Gastrointestinal disorders	GID	5
Erectile disorders	ERD	9.375
Nonspecific syptoms	NSS	0.3125
Erectile disorders	ERD	6.25
Gastrointestinal disorders	GID	3.75
Metabolic disorders	MBD	9.375
Nonspecific syptoms	NSS	0.625
Gyneco-obstetric disorders	GOD	2.8125
Oral disorders	ORD	9.375
Parasitic diseases	PRD	6.25
Erectile disorders	ERD	1.5625
Nonspecific syptoms	NSS	4.375
Nonspecific syptoms	NSS	3.75
Nonspecific syptoms	NSS	0.625
Nonspecific syptoms	NSS	0.9375
Nonspecific syptoms	NSS	0.9375
Gastrointestinal disorders	GID	4.375
Gastrointestinal disorders	GID	16.25
Traumatic diseases	TRD	0.375
Nonspecific syptoms	NSS	9.375
Gastrointestinal disorders	GID	37.5
Nonspecific syptoms	NSS	6.875
Gastrointestinal disorders	GID	5.625
Gastrointestinal disorders	GID	3.75
Parasitic diseases	PRD	4.375
Vein-lymphatic disorders	VLD	4.375
Vein-lymphatic disorders	VLD	9.375
Gastrointestinal disorders	GID	6.875
Erectile disorders	ERD	18.75
Oral disorders	ORD	2.1875
Gyneco-obstetric disorders	GOD	12.5
Nonspecific syptoms	NSS	0.125
Respiratory disorders	RSD	5
Vein-lymphatic disorders	VLD	12.5
Vein-lymphatic disorders	VLD	9.375
Gastrointestinal disorders	GID	4.375
Gastrointestinal disorders	GID	3.125
Nonspecific syptoms	NSS	3.75
Nonspecific syptoms	NSS	2.8125
Erectile disorders	ERD	3.75
Nonspecific syptoms	NSS	6.25
Nonspecific syptoms	NSS	1.875
Nonspecific syptoms	NSS	3.75
Nonspecific syptoms	NSS	3.75
Nonspecific syptoms	NSS	6.25
Gastrointestinal disorders	GID	1.0625
Oral disorders	ORD	1.125
Nonspecific syptoms	NSS	6.25
Nonspecific syptoms	NSS	1.25
Nonspecific syptoms	NSS	3.125
Nonspecific syptoms	NSS	1.875
Gastrointestinal disorders	GID	3.75
Gastrointestinal disorders	GID	9.375
Gastrointestinal disorders	GID	3.75
Nonspecific syptoms	NSS	6.25
Nonspecific syptoms	NSS	3.125
Oral disorders	ORD	0.625
Vein-lymphatic disorders	VLD	3.625
Vein-lymphatic disorders	VLD	1.875
Nonspecific syptoms	NSS	3.75
Gyneco-obstetric disorders	GOD	3.125
Nonspecific syptoms	NSS	1.25
Local diseases	LOD	3.75
Local diseases	LOD	3.125
Blood disorders	BLD	12.5
Gastrointestinal disorders	GID	3.75
Gastrointestinal disorders	GID	3.75
Nonspecific syptoms	NSS	5
Nonspecific syptoms	NSS	3.75
Local diseases	LOD	110
Local diseases	LOD	218.75
Gastrointestinal disorders	GID	3.125
Vein-lymphatic disorders	VLD	15
Infectious diseases	INFD	0.125
Local diseases	LOD	1.875
Local diseases	LOD	0.3125
Blood disorders	BLD	12.5
Local diseases	LOD	0.5
Nonspecific syptoms	NSS	1.25
Nonspecific syptoms	NSS	0.125
Nonspecific syptoms	NSS	3.75
Parasitic diseases	PRD	5
Gastrointestinal disorders	GID	1.25
Nonspecific syptoms	NSS	5
Locomotor disorders	LCD	1.25
Locomotor disorders	LCD	1.25
Locomotor disorders	LCD	1.25
Nonspecific syptoms	NSS	9.375
Nonspecific syptoms	NSS	1.875
Nonspecific syptoms	NSS	2.8125
Erectile disorders	ERD	0.625
Nonspecific syptoms	NSS	50
Vein-lymphatic disorders	VLD	5.625
Gastrointestinal disorders	GID	9.375
Local diseases	LOD	0.625
ENT diseases	END	36.25
Vein-lymphatic disorders	VLD	20
Respiratory disorders	RSD	30
Local diseases	LOD	12.5
Respiratory disorders	RSD	0.3125
Locomotor disorders	LCD	6.25
Vein-lymphatic disorders	VLD	20
Local diseases	LOD	15
Infectious diseases	INFD	7.8125
Ocular disease	OCD	150
Neuromuscular disorders	NMD	50
ENT diseases	END	7.5
Traumatic diseases	TRD	62.5
Gastrointestinal disorders	GID	6.25
Vein-lymphatic disorders	VLD	12.5
Vein-lymphatic disorders	VLD	62.5
Vein-lymphatic disorders	VLD	4.375
Infectious diseases	INFD	2.8125
Nonspecific syptoms	NSS	0.9375
Inflammatory diseases	IFLD	16.5625
Respiratory disorders	RSD	0.625
Inflammatory diseases	IFLD	12.5
Gastrointestinal disorders	GID	6.25
Vein-lymphatic disorders	VLD	12.5
Vein-lymphatic disorders	VLD	62.5
Inflammatory diseases	IFLD	0.625
Inflammatory diseases	IFLD	0.625
Infectious diseases	INFD	4.375
Respiratory disorders	RSD	12.5
ENT diseases	END	9.375
Respiratory disorders	RSD	0.625
Infectious diseases	INFD	3.125
Inflammatory diseases	IFLD	0.625
Infectious diseases	INFD	4.375
Respiratory disorders	RSD	12.5
ENT diseases	END	9.375
Local diseases	LOD	80
Respiratory disorders	RSD	0.625
ENT diseases	END	0.3125
Neuromuscular disorders	NMD	9.375
Nonspecific syptoms	NSS	6.8125
Local diseases	LOD	16.875
Gyneco-obstetric disorders	GOD	280
Local diseases	LOD	0.625
Local diseases	LOD	7.8125
Gyneco-obstetric disorders	GOD	12.5
ENT diseases	END	0.3125
Respiratory disorders	RSD	0.3125
Local diseases	LOD	0.9375
Local diseases	LOD	0.9375
Vein-lymphatic disorders	VLD	9.375
Neurological disorders	NRD	1.5625
Local diseases	LOD	0.3125
Inflammatory diseases	IFLD	12.5
Urological disorders	URD	20
Traumatic diseases	TRD	3.75
Infectious diseases	INFD	15
Nonspecific syptoms	NSS	35
Urological disorders	URD	9.375
ENT diseases	END	12.5
Local diseases	LOD	37.5
Vein-lymphatic disorders	VLD	50
Vein-lymphatic disorders	VLD	93.75
Infectious diseases	INFD	9.375
Infectious diseases	INFD	5
Inflammatory diseases	IFLD	4.6875
Dermatological disorders	DRD	10.625
Respiratory disorders	RSD	10
Local diseases	LOD	0.625
ENT diseases	END	0.3125
Oral disorders	ORD	62.5
Traumatic diseases	TRD	1.5625
Vein-lymphatic disorders	VLD	6.25
Respiratory disorders	RSD	9.375
Nonspecific syptoms	NSS	2.1875
Traumatic diseases	TRD	62.5
Neurological disorders	NRD	50
Gastrointestinal disorders	GID	0.625
Vein-lymphatic disorders	VLD	28.125
Gyneco-obstetric disorders	GOD	140.625
Vein-lymphatic disorders	VLD	1.25
Erectile disorders	ERD	9.375
Gastrointestinal disorders	GID	0.125
Local diseases	LOD	15.625
Vein-lymphatic disorders	VLD	0.625
Vein-lymphatic disorders	VLD	0.625
Vein-lymphatic disorders	VLD	0.625
Vein-lymphatic disorders	VLD	0.625
Vein-lymphatic disorders	VLD	0.625
Oral disorders	ORD	9.375
Gyneco-obstetric disorders	GOD	93.75
Gyneco-obstetric disorders	GOD	4.6875
ENT diseases	END	1.25
Neurological disorders	NRD	43.75
Gastrointestinal disorders	GID	4.6875
Gastrointestinal disorders	GID	0.9375
Vein-lymphatic disorders	VLD	3.125
Local diseases	LOD	4.6875
Nonspecific syptoms	NSS	9.375
Gyneco-obstetric disorders	GOD	23.125
Gyneco-obstetric disorders	GOD	18.75
Nonspecific syptoms	NSS	18.75
Gastrointestinal disorders	GID	0.625
Urological disorders	URD	10.625
Urological disorders	URD	9.375
Vein-lymphatic disorders	VLD	5
Nonspecific syptoms	NSS	9.375
Gyneco-obstetric disorders	GOD	150
Vein-lymphatic disorders	VLD	2.5
Oral disorders	ORD	6.25
Oral disorders	ORD	10.625
Vein-lymphatic disorders	VLD	1.25
Liver problems	LVD	31.25
Oral disorders	ORD	0.625
Gyneco-obstetric disorders	GOD	10
Gastrointestinal disorders	GID	4.6875
Neurological disorders	NRD	43.75
Parasitic diseases	PRD	1.25
Erectile disorders	ERD	50
Gastrointestinal disorders	GID	100
Oral disorders	ORD	10
Oral disorders	ORD	4.375
Urological disorders	URD	31.25
Erectile disorders	ERD	6.25
Infectious diseases	INFD	50
Infectious diseases	INFD	100
Vein-lymphatic disorders	VLD	31.25
Traumatic diseases	TRD	100
Infectious diseases	INFD	60
Parasitic diseases	PRD	9.375
Metabolic disorders	MBD	2.8125
Gyneco-obstetric disorders	GOD	15.625
Gastrointestinal disorders	GID	3.125
Gastrointestinal disorders	GID	3.75
Gastrointestinal disorders	GID	3.125
Gastrointestinal disorders	GID	3.75
Gastrointestinal disorders	GID	3.125
Gastrointestinal disorders	GID	0.9375
Traumatic diseases	TRD	1.25
Parasitic diseases	PRD	1.5625
Metabolic disorders	MBD	43.75
Respiratory disorders	RSD	0.3125
Locomotor disorders	LCD	40
Erectile disorders	ERD	20
Metabolic disorders	MBD	15
Local diseases	LOD	2
Gastrointestinal disorders	GID	9.375
Local diseases	LOD	0.625
Local diseases	LOD	0.625
Local diseases	LOD	0.625
Local diseases	LOD	0.625
Local diseases	LOD	0.625
Local diseases	LOD	0.625
ENT diseases	END	12.5
ENT diseases	END	12.5
ENT diseases	END	12.5
ENT diseases	END	12.5
Local diseases	LOD	0.3125

## Sheet: Graphed data Fig 4
BLD	CVD	DRD	EAD	END	ERD	GID	GOD	INFD	IFLD	LVD	LOD	LCD	MBD	NRD	NMD	NSS	OCD	OND	ORD	PRD	RND	RSD	TRD	URD	VLD
0.9375	3.125	5	0.3125	0.9375	1.875	1.25	6.25	6.25	1.25	15.625	1.5625	20	3.125	0.625	10	6.25	9.375	31.25	0.625	3.125	21.875	1.5625	3.125	31.25	25
1.25	9.375	2.1875	0.625	0.3125	1.875	2.8125	15.625	1.875	9.375	3.125	2.1875	5	5	43.75	50	8.4375	18.75	0.9375	0.3125	4.6875	21.875	12.5	6.25	12.5	1.5625
2.1875	2.8125	5.625		15.625	15.625	3.125	7.8125	1.875	16.875	9.375	15.625	6.25	6.25	35	9.375	10	1.25		3.125	3.125		0.625	18.75	10	2.5
3.125	0.9375	2.25		3.125	20	3.125	100	0.9375	12.5	1.5625	15.625	31.25	21.875	2.1875		7.5	3.125		1.25	9.375		0.4375	1.5625	10	20
3.125	200	5.625		2.5	180	9.375	50	6.25	1.25	10	1.25	0.3125	1.5625	10		10	17.1875		3.125	2.1875		1.5625	31.25	11.25	0.9375
3.125		10.625		1.75	31.25	1.25	5.625	2.03125	1.5625	15.625	2.8125	6.25	15.625	18.75		7.8125	4.0625		3.125	6.25		11.25	3.75	62.5	3.125
12.5				3.125	6.25	3.125	4.6875	3.125	16.875	0.9375	3.75	0.9375	15.625	21.875		10	150		2.1875	0.9375		11.25	6.25	15.625	6.25
12.5				6.25	4.0625	0.3125	18.75	0.9375	9.375	5.9375	0.625	6.25	21.875	37.5		1.875			6.25	12.5		11.25	6.25	62.5	3.4375
20				0.375	1.5625	21.875	6.25	3.75	12.5	31.25	0.3125	20	23.4375	1.5625		25			1.875	11.25		11.25	10.625	1.5625	4.6875
				0.625	1.5625	1.875	12.5	0.625	3.125		1.875	3.75	9.375	50		0.625			10.625	0.9375		11.25	21.875	1.25	7.5
				36.25	3.125	1.5625	6.25	10	2.1875		11.25	3.125	9.375	43.75		1.875			7.8125	0.625		11.25	28.125	0.625	0.9375
				7.5	4.6875	9.375	4.6875	1.875	16.5625		43.75	1.25	30	43.75		4.0625			3.125	0.3125		11.25	3.125	3.125	3.125
				9.375	1.5625	23.75	4.375	2.5	12.5		6.25	1.25	5			15.625			0.5	2.1875		11.25	200	1.5625	10
				9.375	2.1875	11.25	12.5	0.78125	0.625		93.75	1.25	150			3.125			9.375	6.25		11.25	78.125	20	15
				0.3125	15.625	0.3125	6.25	1.875	0.625		21.875	6.25	250			0.9375			0.5	4.375		11.25	31.25	9.375	4.375
				0.3125	12.5	3.125	31.25	6.25	0.625		1.875	40	156.25			1.875			0.0625	5		11.25	250	10.625	0.4375
				12.5	3.125	1.5625	31.25	3.125	12.5		0.3125		1.5625			3.125			0.9375	1.25		11.25	125	9.375	0.625
				0.3125	12.5	1.25	3.125	0.625	4.6875		3.75		2.1875			3.125			0.625	9.375		11.25	4.375	31.25	1.5625
				1.25	4.6875	0.5	31.25	11.5625			3.125		2.125			0.625			9.375	1.5625		11.25	80		18.75
				12.5	1.5625	9.375	18.75	3.5			110		56.25			81.25			0.03125			1.5625	300		3.125
				12.5	6.25	1.25	6.25	3.125			218.75		9.375			9.375			12.5			5	200		3.125
				12.5	3.125	0.9375	2.8125	6.25			1.875		2.8125			43.75			0.625			30	125		3.125
				12.5	18.75	6.25	12.5	12.5			0.3125		43.75			6.25			9.375			0.3125	150		4.375
					125	6.25	3.125	3.125			0.5		15			43.75			1.5625			0.625	200		2.1875
					31.25	0.875	280	1.875			0.625					15.625			3.75			12.5	0.09375		9.375
					156.25	0.3125	12.5	5			12.5					18.75			4.6875			0.625	200		6.25
					30	2.8125	140.625	3.125			15					3.75			3.75			12.5	300		6.25
					4.375	3.75	93.75	1.25			80					5.625			9.375			0.625	28.75		9.375
					3.125	4.375	4.6875	0.9375			16.875					3.75			2.1875			0.3125	50		21.875
					80	3.75	23.125	0.9375			0.625					3.75			1.125			10	150		0.9375
					3.75	3.75	18.75	1.875			7.8125					3.4375			0.625			9.375	200		15.625
					33.125	3.75	150	3.4375			0.9375					2.5			62.5			0.3125	250		3.125
					4.6875	12.5	10	1.25			0.9375					6.25			9.375				200		7.8125
					2.5	1.875	15.625	12.5			0.3125					2.5			6.25				125		4.375
					3.125	2.1875		4.375			37.5					5			10.625				250		1.5625
					9.375	3.75		1.875			0.625					3.75			0.625				4.375		250
					6.25	1.875		3.75			15.625					5.625			10				0.375		80
					1.5625	1.25		3.75			4.6875					6.875			4.375				62.5		9.375
					18.75	3.125		3.75			2					3.75							3.75		5
					3.75	3.75		0.125			0.625					1.875							1.5625		1.875
					0.625	8.125		7.8125			0.625					5.625							62.5		31.25
					9.375	5.625		2.8125			0.625					0.3125							100		9.375
					50	0.625		4.375			0.625					0.625							1.25		7.5
					6.25	3.125		3.125			0.625					4.375									10
					20	3.75		4.375			0.625					3.75									1.25
					400	6.25		15			0.3125					0.625									4.375
						4.375		9.375								0.9375									3.75
						7.5		5								0.9375									3.75
						5		50								9.375									3.75
						3.75		100								6.875									4.375
						0.3125		60								0.125									9.375
						5										3.75									6.25
						3.75										2.8125									3.75
						4.375										6.25									4.375
						16.25										1.875									3.125
						37.5										3.75									2.1875
						5.625										3.75									6.25
						3.75										6.25									3.4375
						6.875										6.25									6.25
						4.375										1.25									4.375
						3.125										3.125									9.375
						1.0625										1.875									12.5
						3.75										6.25									9.375
						9.375										3.125									3.625
						3.75										3.75									1.875
						3.75										1.25									15
						3.75										5									5.625
						3.125										3.75									20
						1.25										1.25									20
						9.375										0.125									12.5
						6.25										3.75									62.5
						6.25										5									4.375
						0.625										9.375									12.5
						0.125										1.875									62.5
						4.6875										2.8125									9.375
						0.9375										50									50
						0.625										0.9375									93.75
						4.6875										6.8125									6.25
						100										35									28.125
						3.125										2.1875									1.25
						3.75										9.375									0.625
						3.125										18.75									0.625
						3.75										9.375									0.625
						3.125																			0.625
						0.9375																			0.625
						9.375																			3.125
																									5
																									2.5
																									1.25
																									31.25
